# Supplementary material for: A Preliminary Survey of Transfer RNA Modifications and Modifying Enzymes of the Tropical Plant Cocos nucifera L
Source: Genes (Basel). 2023 Jun 18;14(6):1287. doi: 10.3390/genes14061287 (PMC10298058; doi:10.3390/genes14061287)
Supplement: Supplementary file 1 [file genes-14-01287-s001.zip]

Archive with 3 entries (3 files):
- Cocos_nucifera_chloroplast_tRNAs.fasta
- Cocos_nucifera_cytoplasm_tRNAs.fasta
- Cocos_nucifera_mitochondrion_tRNAs.fasta
