# Supplementary material for: A Preliminary Survey of Transfer RNA Modifications and Modifying Enzymes of the Tropical Plant Cocos nucifera L
Source: Genes (Basel). 2023 Jun 18;14(6):1287. doi: 10.3390/genes14061287 (PMC10298058; doi:10.3390/genes14061287)
Supplement: Supplementary file 1 [file genes-14-01287-s001.zip › Cocos_nucifera_chloroplast_tRNAs.fasta]

>Arg_UCU
GCGUCCAUUGUCUAAUGGAUAGGACAGAGGUCUUCUAAACCUUUGGUAUAGGUUCAAAUCCUAUUGGACGCACCA
>Cys_GCA
GGCGGCAUGGCCAAGUGGUAAGGCGGGGGACUGCAAAUCCUUUAUCCCCAGUUCAAAUCCGGGUGUCGCCUCCA
>Thr_GGU
GCCCUUUUAACUCAGCGGUAGAGUAACGCCAUGGUAAGGCGUAAGUCAUCGGUUCAAAUCCGAUAAAGGGCUCCA
>Gly_GCC
GCGGAUAUGGUUGAAUGGUAAAAUUUCUCUUUGCCAAGGAGAAGAUGCGGGUUCGAUCCCCGCUAUCCGCCCCA
>Ser_GGA
GGAGAGAUGGCCGAGUGGUUCAAGGCGUAGCAUUGGAACUGCUAUGUAGGCUUUUGUUUACCGAGGGUUCGAAUCCCUCUCUUUCCGCCA
>Phe_GAA
GUCGGGAUAGCUCAGUUGGUAGAGCAGAGGACUGAAAAUCCUCGUGUCACCAGUUCAAAUCUGGUUCCUGACACCA
>Met_CAU
ACCUACUUAACUCAGUGGUUAGAGUAUUGCUUUCAUACGGCGGGAGUCAUUGGUUCAAAUCCAAUAGUAGGUACCA
>His_GUG
GCGGAUGUAGCCAAGUGGAUCAAGGCAGUGGAUUGUGAAUCCACCAUGCGCGGGUUCAAUUCCCGUCGUUCGCCCCA
>Val_GAC
AGGGAUAUAACUCAGCGGUAGAGUGUCACCUUGACGUGGUGGAAGUCAUCAGUUCGAGCCUGAUUAUCCCUACCA
>Arg_ACG
GGGUGGGGCCUGUAGCUCAGAGGAUUAGAGCACGUGGCUACGAACCACGGUGUCGGGGGUUCGAAUCCCUCCUCGCCCACCA
>Leu_UAG
GCCGCCAUGGUGAAAUCGGUAGACACGCUGCUCUUAGGAAGCAGUGCUAGAGCAUCUCGGUUCGAGUCCGAGUGGCGGCACCA
>Asn_GUU
UCCUCAGUAGCUCAGUGGUAGAGCGGUUGGCUGUUAACUGACUGGUCGUAGGUUCGAAUCCUACUUGGGGAGCCA
>Leu_CAA
GCCUUGAUGGUGAAAUGGUAGACACGCGAGACUCAAAAUCUCGUGCUAAAGAGCGUGGAGGUUCGAGUCCUCUUCAAGGCACCA
>Met_CAU
GCAUCCAUGGCUGAAUGGUUAAAGCGCCCAACUCAUAAUUGGCAAAUUCGUAGGUUCAAUUCCUGCUGGAUGCACCA
>Pro_UGG
AGGGAUGUAGCGCAGCUUGGUAGCGCGUUUGUUUUGGGUACAAAAUGUCACGGGUUCAAAUCCUGUCAUCCCUACCA
>Trp_CCA
GCGCUCUUAGUUCAGUUCGGUAGAACGCGGGUCUCCAAAACCCGAUGUCGUAGGUUCAAAUCCUGCAGAGCGUGCCA
>Thr_UGU
GCCCGCUUAGCUCAGAGGUUAGAGCAUCGCAUUUGUAAUGCGAUGGUCAUCGGUUCGAUUCCGAUAGCUGGCUCCA
>Met2_CAU
CGCGGAGUAGAGCAGUUUGGUAGCUCGCAAGGCUCAUAACCUUGAGGUCACGGGUUCAAAUCCUGUCUCCGCAACCA
>Ser_UGA
GGAGAGAUGGCCGAGUGGUUGAUAGCUCCGGUCUUGAAAACCGGUAUAGUUCUGAACAACGAACUAUCGAGGGUUCGAAUCCCUCUCUCUCCUCCA
>Glu_UUC
GCCCCUAUCGUCUAGUGGUUCAGGACAUCUCUCUUUCAAGGAGGCAGCGGGGAUUCGACUUCCCCUGGGGGUACCA
>Tyr_GUA
GGGUCGAUGCCCGAGCGGUUAAUGGGGACGGACUGUAAAUUCGUUGACGAUAUGUCUACGCUGGUUCAAAUCCAGCUCGGCCCACCA
>Asp_GUC
GGGAUUGUAGUUCAAUCGGUCAGAGCACCGCCCUGUCAAGGCGGAAGCUGCGGGUUCGAGCCCCGUCAGUCCCGCCA
>Ser_GCU
GGAGAGAUGGCUGAGUGGACUAAAGCGGCGGAUUGCUAAUCCGUUGUACGAGUUAUUCGUACCGAGGGUUCGAAUCCCUCUCUCUCCGCCA
>Gln_UUG
UGGGGCGUGGCCAAGCGGUAAGGCAGCGGGUUUUGGUCCCGUUACUCGGAGGUUCGAAUCCUUCCGUCCCAGCCA
