# Supplementary material for: A Preliminary Survey of Transfer RNA Modifications and Modifying Enzymes of the Tropical Plant Cocos nucifera L
Source: Genes (Basel). 2023 Jun 18;14(6):1287. doi: 10.3390/genes14061287 (PMC10298058; doi:10.3390/genes14061287)
Supplement: Supplementary file 1 [file genes-14-01287-s001.zip › Cocos_nucifera_cytoplasm_tRNAs.fasta]

>Ala_AGC
GGGGAUGUAGCUCAGAUGGUAGAGCGCUCGCUUAGCAUGCGAGAGGUACGGGGAUCGAUACCCCGCAUCUCCACCA
>Ala1_CGC
GGGGACGUAGCUCAUAUGGUAGAGCGCUCGCUUCGCAUGCGAGAGGCACGGGGUUCGAUUCCCCGCGUCUCCACCA
>Ala2_CGC
GGGGGUGUAGCUCAUAUGGUAGAGCGCUCGCUUCGCAUGCGAGAGGCACGGGGUUCGAUUCCCCGCACCUCCACCA
>Ala1_UGC
GGGGGUGUAGCUCAAAUGGUAGAGCGCUCGCUUUGCAUGCGAGAGGUACAGGGUUCGAUCCCCUGCAUCUCCACCA
>Ala2_UGC
GGGGAUGUAGCUCAAAUGGUAGAGCGCUCGCUUUGCAUGCGAGAGGUACAGGGUUCGAUCCCCUGCAUCUCCACCA
>Ala3_UGC
GGGGAUGUAGCUCAAAUGGUAGAGUGCUCGCUUUGCAUGCGAGAGGUACAGGGUUUGAUCCCCUGCAUCUCCACCA
>Ala4_UGC
GGGGAUGUAGCUCAAAUGGUAGAGCGCUCGCUUUGCAUGCGAGAGGCACAGGGUUCGAUCCCCUGCAUCUCCACCA
>Arg1_ACG
GGGUGGGGUCUGUAGCUCAGAGGAUUAGAGCACGUGGCUACGAACCACGGUGUCGGGGUUCGAAUCCCUCCUCGCCCACCA
>Arg2_ACG
GACUCCGUGGCCCAAUGGACAAGGCGCUGGUCUACGGAACCAGAGAUUCUGGGUUCGAUCCCCAGCGGAGUCGCCA
>Arg3_ACG
GGGUGGGUAGCUCAGAGGAUUAGAGCACGUGGCUACGAACCACUGUGUCGGGGGUUCGAAUCCCUCCUCGCCUACCA
>Arg4_ACG
GACUCUGUGGCCCAAUGGAUAAGGCGCUGGUCUACGGAACCAGAGAUUCUGGGUUCGAUCCCCAGUGGAGUCGCCA
>Arg5_ACG
GGGUGGGUAGCUCAGAGGAUUAGAGCACGUGGCUACGAACCACGGUGUCGGGGGUUCGAAUCCCUCCUCGCCCACCA
>Arg6_ACG
GGGUGGGUAACUCAGAGGAUUAGAGCACGUGGCUACGAACCACGGUGUCGGGGGUUCGAAUCCCUCCUCGCCCACCA
>Arg7_ACG
GACUCCAUGGCCCAAUGGAUAAGGCGCUGGUCUACGGAACCAGAGAUUCUGGGUUCGAUCCCCAGUGGAGUCGCCA
>Arg8_ACG
GACUCCGUGGCCCAAUGGAUAAGGCGCUGGUCUACGGAACCAGAGAUUCUGGGUUCGAUCCCCAGCGGAGUCGCCA
>Arg9_ACG
GACUCCAUGGCCCAAUGGAUAAGGCGCUGGUCUACGGAACCAGAGAUUCUGGGUUCGUCCCCAGUGGAGUCGCCA
>Arg10_ACG
GGGCCUGUAGCUCAGAGGAUUAGAGCACGUGGCUACGAACCACGGUGUCGGGGGUUCGAAUCCCUCCUCGCCCACCA
>Arg11_ACG
GGGUGGGUAGCUCAGAGGAUUAGAGCACGUGGCUACGAACCACGGUGUUGGGGGUUCGAAUCCCUCCUCGCCUACCA
>Arg1_CCG
GAUCGCGUGGCCUAAUGGAUAAGGCGCUCGCCUCCGGAGCGGGAGAUUGUGGGUUCGAGUCCCACCGUGAUCGCCA
>Arg2_CCG
GAUCGCGCGGCCUGAUGGAUAAGGCGCUCGCCUCCGGAGCGAGAGACUCUGGGUUCGAGUCCCAACGUGAUCCCCA
>Arg3_CCG
GAUCGCAUAGCGAAGUGGAUAUCGCGUUAGACUCCGGAUCUAAAGGUCGUGGGUUCAAAUCCCACUGCGAUCGCCA
>Arg4_CCG
GAUCGCGUGGCCUAAUGGAUAAGGCGCUCGCCUCCGGAGCGGGAGAUUGUGGGUUCGAGUCCCAUCGCGAUCUCCA
>Arg5_CCG
GAUCGCGUGGCCUAAUGGAUAAGGCGCUCGCCUCCGGAGCGGGAGAUUGUGGGUUCGAGUCCCAUCGCGAUCGCCA
>Arg1_CCU
GCGCCCGUAGCUCAGUGGAUAGAGCGUCUGUUUCCUAAGCAGAAAGUCGUAGGUUCGACCCCUACCUGGCGCGCCA
>Arg2_CCU
GCGCCUGUAGCUCAGUGGAUAGAGCGUCUGUUUCCUAAGCAGAAAGUCGAAGGUUCGACCCCUUCCUGGCGCGCCA
>Arg3_CCU
GCGCCUGUAGCUCAGUGGAUAGAGCGUCUGUUUCCUAAGCAGAAAGUCGUAGGUUCGACCCCUACCUGGCGCGCCA
>Arg4_CCU
GCGCCUGUAGCUCAGUGGAUGGAGCGUCUGUUUCCUAAGCAGAAAGUCGUAGGUUCGACCCUUACCUGGCGCGCCA
>Arg1_UCG
GACCGCAUAGCGCAGUGGAUUAGCGCGUUUGACUUCGGAUCAAAAGGUCGUGGGUUCGACUCCCACUGUGGUCGCCA
>Arg2_UCG
GACCGCAUAGCGCAGUGGAUUAGCGCGUCUGACUUCGGAUCAGAAGGUCGUGGGUUCGACUCCCACUGUGGUCGCCA
>Arg1_UCU
GCGUUUGUAGUCCAACGGUUAGGAUAAUUGCCUUCUAAGCGAUUGAUCCGGGUUUGACUCCCGACAAACGCACCA
>Arg2_UCU
GCGCCCAUGGCCUAAUGGAUAAGGCGUCUGACUUCUAAUCAGGCGAUUGUGGGUUCGAGUCCCACUGGGCGUGCCA
>Arg3_UCU
GCGCUCGUGGCCUAAUGGAUAAGGCGUCUGACUUCUAAUCAGACGAUUGUGGGUUCGAGUCCCACCGAGCGUGCCA
>Arg4_UCU
GCGCCCGUGGCCUAAUGGAUAAGGCGUCUGACUUCUAAUCAGGCGAUUGUGGGUUCGAGUCCCACCGGGCGUGCCA
>Arg5_UCU
GCGCCCGUGGCCUAAUGGAUAAGGCGUCUGACUUCUAAUCAGGCGACUGUGGGUUCGAGUCCCACCGGGCGUGCCA
>Arg6_UCU
UUCUUAUUAGCUCAAUGGUAGAGCAGAAUACUUCUAAUAUUUUGAUCCAAGUUCGAGUCUUGGAUAAGAAUCCA
>Asn1_AUU
GGGAUUGUAGUUCAAUCGGUCAGAGCACCACCCUAUUAAGGUGGAAGCUGCGGGUUCGAGCCCCGUCAGUCCUACCA
>Asn2_AUU
GCUGGAGUAGCUCAGUUGAUUAGAGCAUGUGGCUAUUAACCACAAGGUUGAAGGUUCAAGCCCUUCCUCUAGCACCA
>Asn1_GUU
GCUGGAGUAGCUCAGUUGGUUAGAGCGUGUGGCUGUUAACCACAAGGUCGAAGGUUCAAGCCCUUCCUCUAGCGCCA
>Asn2_GUU
GCUGGAGUAGCUCAGUUGGUUAGAGCGUGUGGCUGUUAACCACAACGUCGAAGGUUCAAGCUUCAAGCCCUUCCUCUAGCGCCA
>Asn3_GUU
GCUGGAAUAGCUCAGUUGGUUAGAGCGUGUGGCUGUUAACCACAAGGUCGGAGGUUCAAGUCCUCCUUCUAGCGCCA
>Asn4_GUU
CCUGGAGUAGCUCAGUUGGUUAGAGCAUGUGGCUGUUAACCACUAGGUCGAAGGUUCAAGUCCUUCCUCUAGCGCCA
>Asn5_GUU
GGCCGUCUUAGCUCAGCCGGUUAGAGCAUGUGGCUGUUAACUACAAGGUCGAAGGUUCAAGUCCUUCCUCUAGCGCCACCA
>Asn6_GUU
GCUGGAGUAGCUCAGUUGGUUAGAGCGUGUGGCUGUUAACCACAAGGUCGAAGGUUCGAACCCUUCCUCUAGUGCCA
>Asn7_GUU
GCUGGAGUAGCUCAGCCGGUUAGAGCGUGUGGCUGUUAACCACAAGGUCGAAGGUUCAAUCCCUUCUUCCAGCGCCA
>Asn8_GUU
GCUGGAGUAGCUCAGUUGGUUAGAGCGUGUGGCUGUUAACCACAAGGUCGAAGGUUCAAACCCUUCCUCUAGCGCCA
>Asn9_GUU
UCCUCAGUAGCUCAGUGGUAGAGCGGUCGGCUGUUAACUGACUGGUCGUAGGUUCGAAUCCUACUUGGGGAGCCA
>Asn10_GUU
GCCCGUCUAGCUUGGUUGGUAGAGCGCAAGGUUGUUAACCUUGUGGUCGUGGGUUCCGGCCCAAUGGUGGGCACCA
>Asn11_GUU
GCUGGAGUAGCUCAGAUGGUUAGAGCGUGUGGCUGUUAACCACAAGGUCGAAGGUUCAAGCCCUUCCUCUAGCGCCA
>Asn12_GUU
UCCCUCAGUAGCUCAGUGGUAGAGCGGUUGGCUGUUAACUGACUGGUCGUAGGUUCGAAUCCUACUUGGGAAGCCA
>Asn13_GUU
UCCUCAGUAGCUCAGUGGUAGAGCGGUUGGCUGUUAACUGACUGGUCGUAGGUUCGAAUCCUACUUGGGGAGCCA
>Asn14_GUU
ACUGGAAUAGCUCAGUUGGUUAGAGUUUAUGGCUGUUAACCAUAAGGUCGAAGGUUCAUGCCCUUCUUCUAGCGCCA
>Asn15_GUU
GCUGGAGUAGCUCAGUUGGUUAGAGCGUAUGGCUGUUAACCAUAAGAUCGGAGGUUCAAGCCCUCCUUCUAGCGCCA
>Asn16_GUU
GCUGGAAUAGCUCAGUUGGUUAGAGCGUGUGGCUGUUAACCACAAGGUCGGAGGUUCAAGCCCUCCUUCUAGCGCCA
>Asn17_GUU
UCCUCAGUAGCUCAGUGGUAGAAUGGUUGGCUGUUAACUGACUGAUCGUAGGUUCGAAUCCUACUUGGAAAGCCA
>Asn18_GUU
UCCUCAGUAGCUCAGUGGUAGAGCGGUUGGCUGUUAACUGACUGGUCGUAGGUUUGAAUCCUACUUGGGGAGCCA
>Asn19_GUU
GUUGGAGUAGCUCAGUUGGUUAGAGCAUGUGGCUGUUAACCAUAAGAUCGAAGGUUCAAGCCCUCCUUCUAGCGCCA
>Asn20_GUU
GCUGGAAUAGCUCAGUUGGUUAGAGCGUAUGGCUGUUAACCAUAAGGUCGGAGGUUCGAGACCUCCUUCUAGCGCCA
>Asn21_GUU
GCUAAAGUAGCUCAGCUGGUUAGAGCAUGUGGCUGUUAACCAUAAGGUCGAAGAUUCAAGCCCUUCCUCUAGCGCCA
>Asn22_GUU
GCUCUUAUAGCUCAACGGUAGAGCGGGAUACUGUUAAUAUCUUGAUAGAUGUUCGAUUCAUCUUAAGGGCUCCA
>Asp1_AUC
GUCGUUGUAGUAUAGUGGUGAGUAUUCCCGCCUAUCAUGCGGGCAACCCGGGUUCGUUCCCCAGCAACGGCGCCA
>Asp2_AUC
GUCGUUGUAGUAUAGUGGUGAGUAUUCCCGCCUAUCACGCGGGCAACCUGGGUUCGAUCCUUGGCAACGAUGCCA
>Asp1_GUC
GUCGUUGUAGUAUAGUGGUGAGUAUUCCCGCCUGUCACGCGGGUGACCCGGGUUCGAUCCCCGGCAACGGCGCCA
>Asp2_GUC
GUCGUUGUAGUAUAGUGGUGAGUAUUCCCGCCUGUCACGCGGGCGACCCAGGUUCGAUCCCCGGCAACGGCGCCA
>Asp3_GUC
GUCGUUGUAGUAUGGUGGUGAGUAAUCCCGCCUGUCACGCGGGCGACCCGGGUUCGAUCCCCGGCAACGGCGCCA
>Asp4_GUC
GGGGAAAUAGCUCAGUUGGUUAGAGUGCUGGUCUGUCACGUCAGAAGUUGUGGGUUCGAACCCCAUUUUCCCCGCCA
>Asp5_GUC
GUCGUUGUAGUAUAGUGGUGAGUAUUCCCGCCUGUCACGCGGGCGACCCGGGUUCGAUCCCCGGCAACGGCGCCA
>Asp6_GUC
GCGAUGUAGUAUAGUGGUGAGUAUUCCCGCCUGUCACGCGGGCGACCCGGGUUCGAUCCCCGGCAACGGCGCCA
>Asp7_GUC
GUCGUUGUAGUAUAGUGGUUAGUAUUCCCGCCUGUCACGCGGGUGACCCGGGUUCGAUCCCCGGCAACGGCGCCA
>Asp8_GUC
GCCAUUGUAGUAUAGUGGUGAGUAUUCCCACUUGUCAUGCGGGCGACUUGGGUUCGAUCCCUGAUAAUGGCGCCA
>Asp9_GUC
GUCGUUGUAGUAUAGUGGUGAGUAUUCCUGCCUGUCACGCAGGCGACCCGGGUUCGAUCCCCGGCAACGGCGCCA
>Asp10_GUC
GUCGUUGUAGUAUAGUGGUGAGUAUUUCCGCCUGUCACGCGGAUGACCCGGGUUCGAUCCCCGCAACGGCGCCA
>Asp11_GUC
GUCGUUGUAGUAUAGUGGUGAGUAUUCCCGCCUGUCACGUGGGUGACCCGGGUUCGAUCUCCGGCAACGGCGCCA
>Asp12_GUC
AUCGUUGUAGUAUAGUGGUGAGUAUUCCCGCCUGUCACGCGGGCGAUCCGGGUUCGAUCCCCGGCAAUGGUGCCA
>Cys1_GCA
CUGACCUUAGCUCAGUUGGUAGAAUGGAGGACUGCAGAUCCUUAGGUCGCUGGUUCAAAUCCAGCAGUUCAAACCA
>Cys2_GCA
GGGUCCAUAGCUCAGUGGUAGAGCAAUUGACUGCAGAUCAAUAGGUCACCGGUUCGAACCUGGUUGGGCCCUCCA
>Cys3_GCA
GGAACCGUAGCCAAGUGGCUAAGGCAGAAGUCUGCAAAACUUCUAUUCGUCGGUUCGAAUCCGACCGGUUCCUCCA
>Cys4_GCA
GGGUCCAUAGCUCAGUGGUAGAGCAUUUGACUGCAGAUCAAGAGGUCACCGGUUCGAACCCGGUUGGGCCCUCCA
>Cys5_GCA
GGGUCCGUAGCUCAGUGGUAGAGCAAUUGACUGCAGAUCAAUAGGUCACCGGUUCGAACCCGGUUGGGCCCUCCA
>Cys6_GCA
GGGUUCAUAGCUUAGUGGUAGAGCAAUUGACUGCAGAACAAUAGGUCACCGGUUCAAAUCCGGUUGGGCCCUCCA
>Cys7_GCA
GGUGGCAUGGCCAAGUGGUAAGGCGGGGGACUGCAAAUCCUUUAUCCCUAGUUCAAAUCCGGGUGUCGCCUCCA
>Cys8_GCA
GGGUCCAUAGCUCAGUGGUAGAGCAAUUGACUGCAGAUCAGUUGGUCACCGGUUCGAACCCGGUUGGGCCCUCCA
>Cys9_GCA
GGGUCCUUAGCUCAGUGGUAGAGCAUUUGACUGCAGAUCAAGAGGUCACCGGUUCGAACCCGGUAGGGCCCUCCA
>Gln1_CUG
GGUCCCAUGGUCUAGUGGUUAGGACAUUGGACUCUGAAUCCAGUAACCCGAGUUCAAAUCUCGGUGGGACCUCCA
>Gln2_CUG
GGUUCCAUGGUCUAGUGGUCAGGACAUUGGACUCUGAAUCCAGUAACCCGAGUUCAAAUCUCGGUGGAACCUCCA
>Gln3_CUG
GGUUCCAUGGUCUAGUGGUUAGGACAUCGGACUCUGAAUCCGAUAGCCCGAGUUCAAAUCUCGGUGGAACCUCCA
>Gln1_UUG
GGUUCCAUGGUGUAGUGGUUAGCACUCCAGACUUUGAAUCUGGCGACCUGGGUUCGAAUCCCGGUGGGACCUCCA
>Gln2_UUG
GGUUCCAUGGUGUAGUGGUUAGCACUUCAGACUUUGAAUCUGGCGACCUGGGUUCGAAUCCCGGUGGGACCUCCA
>Gln3_UUG
UGGAGUAUAGCCAAGUGGUAAGGCAUCGGUUUUUGGUACCGGCAUGCAAAGGUUCGAAUCCUUUUACUCCAGCCA
>Gln4_UUG
GGUUCCAUGGUCUGGCGGUCAGGACAAUGGACUUUGAAUCCAAGAGCCCGAGUUUGGCUCUCGGUGGGACCACCA
>Gln5_UUG
GGUUCCAUGGUCUAGUGGUUAGGACAUUCGACUUUGAAUCCAAUAGCCCGAGUUCUACUCUCGGUGGAAUCUCCA
>Gln6_UUG
GGUUCCAUGGUCUAGUGGUCAGGACAUUGGACUUUGAAUCCAAUAGCCCGAGUUCAACUCUCGGUGGAACCUCCA
>Gln7_UUG
GGUUCUAUGGUGUAGUGGUUAGCACUCUGGACUUUGAAUCCAGCGACCUGGGUUCGACUCCCGGUAGGACCUCCA
>Gln8_UUG
UGGAGUAUAGCCAAGUGGUAAGGCAUCAGUUUUUGGUAUUGGCAUGCAAAGGUUCAAAUCCUUUUACUCCAACCA
>Glu1_CUC
UCCGUUGUAGUCUAGUUGGUUAGGAUACUCGGCUCUCACCCGAGAGACCCGGGUUCGAUUCCCGGCAACGGAACCA
>Glu2_CUC
UCCGUUGUAGUCUAGUUGGUUAGGAUACUCGGCUCUCACCCGAGAGACCCGGGUUCGAGUCCCGGCAACGGAACCA
>Glu3_CUC
UCCGUUGUAGUCUAGUUGGUUAGGAUACUCGGCUCUCACCCGAGAGACCCGGGUUCGAGUCCCGGUAACAGAACCA
>Glu4_CUC
UUCGUUGUAGUCUAAUUGGUUAGGAUACUCGACUCUCACCCGAGAGAACUGGGUUCGUGUCCCAGCAAUGGAUCCA
>Glu1_UUC
UCCAUUGUCGUCUAGUCCGGUUAGGAUACCUGGCUUUCACCCAGGCGACCCGGGUUCAAAUCCCGGCAAUGGAACCA
>Glu2_UUC
GUCCCUUUCGUCCAGUGGUUAGGACAUCGUCUUUUCAUGUCGAAGACACGGGUUCGAUUCCCGUAAGGGAUACCA
>Glu3_UUC
UCCAUUGUCGUCUAGUCCGGUUAGGAUAUCUGGCCUUCACCCAGGCGACCCGGGUUCAAAUCCCGGCAAUGGAACCA
>Glu4_UUC
GUCCCUUUCGUCCAGUGGUUAGGACAUCGUCUUUUCAUGUCGAAGACACGGGUUUGAUUCCCGUAAGGGAUACCA
>Glu5_UUC
GUCCCUUUCGUCCAGUGGUUAGGACAUCAUCUUUUCAUGUCGAAGACACGGGUUCGAUUCCCGUAAGGGAUACCA
>Glu6_UUC
GACCCAAUGGUCAAGUCAGGUUAAGACAUAACAUUUUCACUGUUAGUUCGGGAGUUCAAAUCUCCCUUGGGUUACCA
>Gly1_CCC
GCGCAUCUGGUGUAGUGGUAUCAUAGUACCCUCCCACGGUACUGACCGGGGUUCGAUUCCCCGGAUGCGCACCA
>Gly2_CCC
GCGCAACUGGUGUAGUGGUAUCAUGUUACCCUCCCACGGUACUGACCGGGGUUCGAUUCCCCGAACGCGCACCA
>Gly1_GCC
GCACCAGUGGUCUAGUGGUAGAAUAGUACCCUGCCACGGUACAGACCCGGGUUCGAUUCCCGGCUGGUGCACCA
>Gly2_GCC
GCGGAUAUGGUUGAAUGGUAAAAUUUCUCUUUGCCAAGGACAAGAUGCGGGUUCGAUCCCCGCUAUCCGCCCCA
>Gly3_GCC
GCGGAUAUGGUUGAAUGGUAAAAUUUCUCUUUGCCAAGGAGAAGAUACGGGUUCGAUCCCUGCUAUCCGCCCCA
>Gly1_UCC
GCGUCUGUAGUCCAACGGUUAGGAUAAUUGCCUUCCAAGCAAUAGAUCCGGGUUCGACUCCCGGCGGACGCACCA
>Gly2_UCC
GCGUUUGUAGUCCAACGGUUAGGAUAAUUGCCUUCCAAGCAAUAGAUCCGGGUUCGACUCCCGGCAAACGCACCA
>Gly3_UCC
GCGUUUGUAGUCCAACGGUUAGGAUAAUUGCCUUCCAAGCAAUAGACCCGGGUUCGACUCCCGGCAAACGCACCA
>Gly4_UCC
GCGUUUGUAGUCCAACGGUUAGGAUAAUUGCCUUCCAAGCAAUAGACCCGGGUUCGACUCCCGGCAGACGCACCA
>Gly5_UCC
GCGUUUGUAGUCCAACGGUUAGGAUAAUUGCCUUCCAAGCAAUAGAUCCGGGUUCGACUCCCGGCAGACGCACCA
>His_AUG
GGGUGGGUAGCUCAGAGGAUUAGAGCACGUGGCUAUGAACCACGGUGUCGGAGGUUCGAAUCCCUCCUCGCCCACCA
>His1_GUG
GCGGAUGUAGCCAAGUGGAUCAAGGCAGUGGAUUGUGAAUCCACCAUGCGCGGGUUCAAUUCCCGUCGUUCGCCCCA
>His2_GUG
GUGGCUGUAGUUUAGUGGUUAGAAUUCCACGUUGUGGCCGUGGAGACCUGGGCUCGAAUCCCAGCAGCCACACCA
>His3_GUG
GUGGCUGUAGUUUAGUGGUUAGAAUUCCACGUUGUGGCCGUGGAGACCUAGGCUCGAAUCCCAGCAGCCACACCA
>His4_GUG
GUGGCUGUAGUUUAGUGGUGAGAAUUUCACGUUGUGGCCGUGAAGACCUGGGCUCGAAUCCCAGCAGCCACACCA
>His5_GUG
GUGGCUGUAGUUUAGUGGUAAGAAUUCCACGUUGUGGCCGUGGAGACCUGGGCUCGAAUCCCAGCAGCCACACCA
>His6_GUG
GCGGAUGUAGCCAAGUGGAUCAAGGCAGUGGAUUGUGAAUCCACCACGCGCGGGUUCAAUCCCCGUCGUUCGCCCCA
>His7_GUG
GUGGCUGUAGUUUAGUGGUAAGAAUUCUACGUUGUGGCCGUAGAGACCUGGGCUCGAAUCCCAGCAGCCACACCA
>Ile1_AAU
GGCCUAUUAGCUCAGUUGGUUAGAGCGUCGUGCUAAUAACGCGAAGGUCGCAGGUUCGAGACCUGCAUAGGCCACCA
>Ile2_AAU
GGCCUAUUAGCUCAGUUGGUUAGAGCGUCGUGCUAAUAACGCGAAGGUCGCAGGUUCGAGACCUGCAUGGGCCACCA
>Ile3_AAU
GGCUUAUUAGCUCAGUUGGUUAGAGCGUCGUGCUAAUAACGCGAAGGUCGCAGGUUCGAGACCUGCAUGGGCCACCA
>Ile_GAU
GAUUCUUUAACUUAAUCGGUAAAGUGUGUUCUUGAUAAGGAUAUGUUCAGUGUUCGAGCCACUGAAGAAUCACCA
>Ile1_UAU
GGUCCCGUAGCUCAGUUGGUUAGAGCGUUGGUCUUAUGAGCCGAAGGUCGCGGGUUCGAGCCCCGCCGGGACCACCA
>Ile2_UAU
GGUCCCGUAGCUCAGUCGGUUAGAGCGUUGGUCUUAUGAGCCGAAGGUCGCGAGUUCGAGCCUCGCUGGGACCACCA
>Ile3_UAU
GGUCCCGUAGCUCAGUUGGUUAGAGCGUUGGUCUUAUGAGCCGAAGGUCGCGGGUUCAAGCCCCGCCGGGACCACCA
>iMet1_CAU
AUCAGAGUGGCGCAGCGGAAGCGUGGUGGGCCCAUAACCCACAGGUCCCAGGAUCGAAACCUGGCUCUGAUACCA
>iMet2_CAU
AUCAGAGUGGCGCAGCGGAAGCAUGGUGGGCCCAUAACCCACAGGUCCCAGGAUCAAAACCUGGCUCUGAUACCA
>iMet3_CAU
AUCAGAGUGGCGCAGCGGAAGCAUGGUGGGCCCAUAACCCACAGGUUCCAGGAUCGAAACCUGGCUCUGAUACCA
>Leu_AAG
GUUGAGAUGGCCGAGUUGGUCUAAGGCGCCAGAUUAAGGUUCUGGUCCGAAAGGGCGUGGGUUCAAAUCCCACUCUCAACACCA
>Leu1_CAA
GUCAGGAUGGCCGAGUGGUCUAAGGCGCCAGACUCAAGUUCUGGUCCUCGUGAGAGGGCGUGGGUUCAAAUCCCACUUCUGACACCA
>Leu2_CAA
GCCUUGAUGGUGAAAUGGUAGACACGCGAGACUCAAAAUCCCGUGCUAAAGAACGUGGAGGUUCGAGUCCUCUUCAAGGCACCA
>Leu3_CAA
GUCAGGAUGGCCGAGUGGUCUAAGGCGCCAGACUCAAGUUCUGGUCCUCGGGAGAGGGCGUGGGUUCAAAUCCCACUUCUGACACCA
>Leu4_CAA
GUCAGGAUGGCCGAGUGGUCUAAGGCGCCAGACUCAAGUUCUGGUCCUCGUUAGAGGGCGUGGGUUCAAAUCCCACUUCUGACACCA
>Leu5_CAA
GCCUUGAUGGUGAAAUGGUAGACACGCGAGACUCAAAAUCUCGUGCUAAAGAGCGUGGAGGUUCGAGUCCUCUUCAAGGCACCA
>Leu_CAG
GUCAAGAUGGCCGAGUUGGUCUAAGGCGCCAGUUUCAGGUACUGGUCCGAAAGGGCAUGGGUUCGAAUCCCAUUCUUGACACCA
>Leu_UAA
GCUGGUUUGCCCGAGUGGUUAAGGGGGAAGACUUAAGAUCUUCUGCACAUAAGUGCGCAUGGGUUCGAACCCCAUAGCCAGCACCA
>Leu1_UAG
GACAGUUUGGCCGAGUGGUCUAAGGCGCCAGAUUUAGGCUCUGGUCCGGAAGGGCGUGGGUUCAAAUCCCACAGCUGUCACCA
>Leu2_UAG
GACAGUUUGGCCGAGUGGUCUAAGGCGCCAGAUUUAGGCUCUGGUCCGAAAGGGCGUGGGUUCAAAUCCCACAGCUGUCACCA
>Leu3_UAG
GCCGCCAUGGUGAAAUCGGUAGACACGCUGCUCUUAGGAAGCAGUGCUAGAGCAUCUCGGUUCGAGUCCGAGUGGCGGCACCA
>Leu4_UAG
GCCGCCAUGGUGAAAUCGGUAGACACGCUGCUCUUAGGAAGCAGUGCUAGAGCAUCUCGGUUUGAGUCCGAGUGGCGGCACCA
>Leu5_UAG
CGAGGUGUAGCGCAGUCUGGUCAGCGCAUCUGUUUUAGGUACAGAGGGCCAUAGGUUCGAAUCCUGUCAUCUUGACCA
>Lys1_CUU
GCCCGUCUAGCUCAGUCGGUAGAGCGCAAGGCUCUUAACCUUGUGGUCGUGGGUUCGAGCCCCACGGUGGGCGCCA
>Lys2_CUU
GCCUGUCUAGCUCAGUCGGUAGAGCGCAAGGCUCUUAACCUUGUGGUCGUGGGUUCGAGCCCCACGGUGGGCGCCA
>Lys3_CUU
GCUGGAGUAGCUCAGUUGGUUAGAGCGUGUGGCCCUUAACCAUAAGGUCGAAGGUUCAAACCCUUCCUUUAGCGCCA
>Lys1_UUU
GCCGUCUUAGCUCAGCCGGUAGAGCGCAUGGCUUUUAACCAUGUGGUCGUGGGUUCGAUUCCCCCAGACGGGGCCA
>Lys2_UUU
GCCGUCUUAGCUCAGUCGGUAGAGCGCAUGGCUUUUAACCAUGUGGUCGUGGGUUCGAAUCCCACAGACGGCGCCA
>Lys3_UUU
GCCGUCUUAGCUCAGCUGGUAGAGCGCAUGGCUUUUAACCAUGUGGUCGUGGGUUCGAUUCCCACAGACGGCGCCA
>Lys4_UUU
GGAUGUAUAGCUCAGUUGGUAGAGCAUUGGGCUUUUAACCUAAUGGUCGCAGGUUCAAGUCCUGCUAUACCCACCA
>Lys5_UUU
GGGUGUAUAGUUCAGUUGGUAGAGCAUUGGGCUUUUAACCUAACGGCAUAGGUUCAAGUCCUGCAAUACCCCCCA
>Lys6_UUU
GCCGUCUUAGCUCAGCCGGUAGAGCGCAUGGCUUUUAACCAUGUGGUCGUGGGUUCGAUUCCCACAGACGGCGCCA
>Lys7_UUU
GCCGCCUUAGCUCAGCCGGUAGAGCGCAUGGCUUUUAACCAUGUGGUCGUGGGUUCGAUUCCCACAGACGGCGCCA
>Lys8_UUU
GCCGUCUUAGCUCAGCCGGCAGAGCGCGUGGCUUUUAACCACGUGGUCGUGGGUUCGAUUCCCACAGACGGCACCA
>Lys9_UUU
GCCGGCUUAGCUCAGCCGGUGGAGCGCAUGGCUUUUAACCAUGUGGUCGUGGCUUUGAUUCCCACAGACGGCGCCA
>Lys10_UUU
GCCAUCUUAACUCAACCAGUAGAGUGCAUGGCUUUUAACCAUGUGGUCAUGGGUUUGAUUCCCAUAGAGAGCACCA
>Lys11_UUU
GAGACUUUAGUUUAAUGGUAAAACAUAUGACUUUUAAUCAUUACCAUAUGGGUUCAAGUCCCAUAAGUCUUACCA
>Met1_CAU
GGGCUUAUAGUUUAAUUGGUUGAAACGUACCACUCAUAACGGUGAUAUUGUGGGUUCGAGCCCUACUAAGCCCACCA
>Met2_CAU
GGGGUGGUGGCGCAGUCGGCUAGCGCGUAGGUCUCAUAAUCCUGAGGUCGAGAGUUCGAGCCUCUCUUACCCCACCA
>Met3_CAU
GGGGUGGUGGCGCAGUCGGCUAGCGCGUAGGUCUCAUAAUCCUGAGGUCGAGAGUUCGAGCCUCUCUCACCCCACCA
>Met4_CAU
GGGGUGGUGGCGCAGUUGGCUAGCGCGUAGGUCUCAUAAUCCUGAGGUCGAGAGUUCGAGCCUCUCUCACCCCACCA
>Met5_CAU
GGGGUGGUGGCGCAGUUGGCUAGCGCGUAGGUCUCAUAGCUUCUGAGUAAUCCUGAGGUCGAGAGUUCGAGCCUCUCUCACCCCACCA
>Met6_CAU
AGUGGGGUAGAGGAAUUGGUUGACUCAUCAGGCUCAUGACCUGAAGACUGCAGGUUCAAAUCCUGUCCCCGCCUCCA
>Met7_CAU
GCAUCCAUGGCUGAAUGGUUAAAGCGCCCAACUCAUAAUUGGUAAAUUCGUAGGUUCAAUUCCUACUGGAUGCACCA
>Met8_CAU
GGGCUUAUAGUUUAAUUGGUUGAAACUUACCGCUCAUAAUGGUGAUAUUGUAGGUUCGAGCCCUACUAAGCCCACCA
>Met9_CAU
ACCUACUUGACUCAGCGGUUAGAGUAUUGCUUUCAUACGGCGAGAGUCAUUGGUUCAAAUCCAAUAGUAGGUACCA
>Met10_CAU
GCAUCCAUGGCUGAAUGGUUAAAGCGCCCAACUCAUAAUUGGCAAAUUCGUAGGUUCAAUUCCUGCUGGAUGCACCA
>Met11_CAU
AGCGGGGUAGAGGAAUUGGUCGACUCAUCAGGCUCAUGACCUAAAGACUGCAGGUUCGAAUCCUGUCCCCGCCUCCA
>Met12_CAU
CGCGGAGUAGAGCAGUUUGGUAGCUCACAAGGCUCAUAACCUUGAGGUCACGGGUUUAAAUCCUGUCUCCACAACCA
>Phe1_GAA
GCGGGGAUAGCUCAGUUGGGAGAGCGUCAGACUGAAGAUCUGAAGGUCGCGUGUUCGAUCCACGCUCACCGCACCA
>Phe2_GAA
GUUCAGGUAGCUCAGCAGGUUAGAGCAAAGGACUGAAAAUCCUUGUGUCAGUGGUUCGAAUCCACUUCUAAGCGCCA
>Phe3_GAA
GCAGGGAUAGUUCAGUUGGGAGAGCGUCAGACCGAAGAUCUGAAGGCUGCUUGUUCGAUCCAUGCUCACCGCACCA
>Phe4_GAA
GUUCAGGUAGCUCAGCAGGUUAGAGCAAAGGACUGAAAAUCCUUGUGUCAGUGGUUCGAAUCCACUUCUAAGCACCA
>Phe5_GAA
GUUCAGGUAGCUCAGCAGGUUAGAGCAAAAGACUGAAAAUCCUUGUGUCAGUGGUUCGAAUCCACUUCUAAGCGCCA
>Phe6_GAA
GUUCAGGUAGCUCAGCAGGUUAGAGCAAAGGACUGAAAAUCCUUGUGUCAAUGGUUCAAAUCCACUUCUAAGCGCCA
>Phe7_GAA
AUCGGGAUAGCUCAGUUGGUAGAGCAGAGGACUGAAAAUCCUCAUGUCACCAGUUCAAAUCUAGUUCCUGACACCA
>Phe8_GAA
GCUUGAGAAGCUCAAUUGGUAGAGCGGAUCACUGAAGAUGAUUAGGUUAUAAGUUCAAGUCUUAUCUCGAGCACCA
>Pro_AGG
GGGCAUUUGGUCUAGUGGUAUGAUUCUCGCUUAGGGUGCGAGAGGUCCCGAGUUCAAUUCUCGGAAUGCCCCCCA
>Pro1_CGG
GGGCGUUUGGUCUAGUAAUGUGAUUCUCGCUUCGGGUGCGAGAGGUCGCGAGUUCGAUUCUCGCAACGCCCCCCA
>Pro2_CGG
GGGCGUUUGGUCUAGUGGUAUGAUUCUCGCUUCGGGUGCGAGAGGUCGCGAGUUCGAUUCUCGCAACGCCCCCCA
>Pro1_UGG
GGGCAUUUGGUCUAGUGGUAUGAUUCUCGCUUUGGGUGCGAGAGGUCCCGAGUUCGAUUCUCGGAAUGCCCCCCA
>Pro2_UGG
CGAGGUGUAGCGCAGUUUGGUCAGCGAAUCUAUUUUGGGUAUAGAGGGCCAUAGGUUCGAAUCCUGUCACCUUGACCA
>Pro3_UGG
GGGCGUUUGGUCUAGUGGUAUGAUUCUCGCUUUGGGUGCGAGAGGUCGCGAGUUCGAUUCUCGCAACGCCCCCCA
>Pro4_UGG
GGGCGUUUGGUCUAGUGGUAUGAUUCUUGCUUUGGGUGCAAGAGGUCGCGAGUUCGAUUCUCGCAACGCCCCCCA
>Pro5_UGG
CGAGGUGUAGCGCAGUCUGGUCAGCGCAUCUGUUUUGGGUAUAGAGGGCCAUAGGUUCGAAUCUUGUCACCUUGACCA
>Pro6_UGG
CGAGGUGUAGCACAGUCUGGUUAGCACAUCUGUUUUGGGUACAGAGGGCCAUAGGUUCAAAUCCUGUCACCUUGACCA
>Pro7_UGG
CGAGGCGUAGCGCAGUCUGGUCAGCGCAUCUGUUUUGGGUACAGAGGGCCAUAGGUUCGAAUCCUGUCACCUUGACCA
>Ser1_AGA
GUGGUCGUGCCGGAGUGGUUAUCGGGCAUGACUAGAAAUCAUGUGGGCUAUGCCCGCGCAGGUUCGAAUCCUGCCGACCACGCCA
>Ser2_AGA
GGGCAUUUGGUCUAGCGGUAUAAAAUUCUUGCUUAGAGUGCAAGAGGUCCCGAGUUCAAUUCCCGGAAUGCCCCCCA
>Ser3_AGA
GUGGACGUGCCGGAGUGGUUAUCGGGCAUGACUAGAAAUCAUGUGGGCUUUGCCCGCGUAGGUUCGAAUCCUACCGUUCACGCCA
>Ser4_AGA
GUGGUCGUGCCGGAGUGGUUAUCGGGCAUGACUAGAAAUCAUGUGGGCUAAGCCCGCGCAGGUUCGAAUCCUGCCGACCACGCCA
>Ser5_AGA
GUCGAUAUGUCCGAGUGGUUAAGGAGACAGACUAGAAAUCUGUUGGGCUUUGCCUGCGCAGGUUCGAAUCCUGCUGUCGACGCCA
>Ser6_AGA
GUGGACGUGCCGGAGUGGUUAUCGGGCAUGACUAGAAAUCAUGUGGGCUCAGCCCGCGUAGGUUCGAAUCCUACCGUUCACGCCA
>Ser7_AGA
GUGGUCGUGCCGGAGUGGUUAUCGGGCAUGACUAGAAAUCAUGUGGGCUUUGCCCGCGCAGGUUCGAAUCCUGCCGACCACGCCA
>Ser8_AGA
GUGGUCGUGCCGGAGUGGUUAUCGGGCAUGACUAGAAAUCAUGUGGGCUAUGCCCGCGCAGGUUCGAAUCCUGCCGACUACGCCA
>Ser1_CGA
GUCGAUAUGUCCGAGUGGUUAAGGAGACAGACUCGAAAUCUGUUGGGCUCUGCCUGCGCAGGUUCGAAUCCUGCUGUCGACGCCA
>Ser2_CGA
GUCGAUAUGUCCGAGUGGUUAAGGAGACAGACUCGAAAUCUGUUGGGCUUUGCCUGCGCAGGUUCGAAUCCUGCUGUCGACGCCA
>Ser3_CGA
GUCGAUAUGUCCGAGUGGUUAAGGAGACAGACUCGAAAUCUGUUGGGCUAUGCCUGCGCAGGUUCGAAUCCUGCUGUCGACGCCA
>Ser1_GCU
GACGCUUUGGCCGAGUGGUUAAGGCGUGUGCCUGCUAAGUACAUGGGGUUUCCCCGCGAGAGUUCGAAUCUCUCAGGCGUCGCCA
>Ser2_GCU
GUCGCUUUGGCCGAGUGGUUAAGGCGUGUGCCUGCUAAGUACAUGGGGUUUCCCCGCGAGAGUUCGAAUCUCUCAGGCGACGCCA
>Ser3_GCU
GUCACUUUGGCCGAGUGGAUAAGGCAUGUGCCUGCUAAGUACAUGGGGUUUCCCGCGAGAGUUUGAAUCUCUCAGGCAACGCCA
>Ser4_GCU
GGAGGUAUGGCUGAGUGGCUUAAGGCAUUGGUUUGCUAAAUCAACAUACAAGAAGAUUGUAUCAUGGGUUCGAAUCCCAUUUCCUCCACCA
>Ser5_GCU
GGAGGUAUGGCUGAGUGGCUUAAGGCAUUGGUUUGCUAAAUCAACAUACAAGAAGAUUGUAUCAUGGGUUCGAAUCCCAUUUCCUCCGCCA
>Ser1_UGA
GUCGAUGUGUCCGAGUGGUUGAGGAGACGGACUUGAAAUCCGUUGGGCUACGCCCGCGCAGGUUCGAACCCCGCUGUCGACACCA
>Ser2_UGA
GUCGAUAUGUCCGAGUGGUUAAGGAGACAGACUUGAAAUCUGUUGGGCUACGCCCGCGCAGGUUCGAACCCUGCUGUCGACGCCA
>Ser3_UGA
GUCGAUAUGUCCGAGUGGUUAAGGAGACAGACUUGAAAUCUGUUGGGCUAUGCCCGCGCAGGUUCGAACCCUGCUGUCGACGCCA
>Ser4_UGA
GGAUGGAUGUCUGAGCGGUUGAAAGAGUUGGUCUUGAAAACUGAAGUAUUGAUAGGAAUACCGGGGGUUCGAAUCCCUCUCCAUCCACCA
>Ser5_UGA
GGAUGGAUGUCUGAGCGGUUGAAAGAGUCGGUCUUGAAAACUGAAGUAUUGAUAGGAAUACUGGGGGUUCGAAUCCCUCUCCAUCCACCA
>Ser6_UGA
GUCGAUAUGUCCGAGUGGUUAAGGAGACAGACUUGAAAUCUGUUGGGUUACGCCCGCGCAGGUUCGAACCCUGCUGUCGACGCCA
>Ser7_UGA
GGAUGGAUGUCUGAGCGGUUGAAAGAGUCGGUCUUGAAAAUUGAAGUAUUGAUAGGAAUACCGGGGGUUCGAAUCCCUCUCCAUCCGCCA
>Ser8_UGA
GGAUGGAUGUCUGAGCGGUUGAAAGAGUCGGUCUUGAAAACCAAAGUAUUGAUAGGAAUACCGGGGGUUCGAAUCCCUCUCCAUCCACCA
>Sup_CUA
GGAUCCGUGGCGCAAUGGUAGCGCAUCUGACUCUAGAUCAGAAGGUCGUGUUCGAUUUACGUCGGGUUCACCA
>Thr1_AGU
GCUUUCAUAGCUCAGUUGGUUAGAGCACCCGUUUAGUAAGCGGGAGGUCUUGAGUUCGAAUCUCAAUGAAAGCACCA
>Thr2_AGU
GCUUUCAUAGCUCAGUUGGUUAGAGCACCCGUUUAGUAAGCGGGAGGUCUUGAGUUCAAAUCUCAAUGAAAGCACCA
>Thr3_AGU
GAUUUCGUAGCUCAGUUGGUUAGAGCACCGGUUUAGUAAGCGGGAGGUCUUGAGUUCGACUCUCAAUGAAAGCACCA
>Thr4_AGU
GCUUUCGUAGCUCAGUUGGUUAGAGCACCCGUUUAGUAAGCGGGAGGUCUUGAGUUCGACUCUCAACGAAAGCACCA
>Thr1_CGU
GCUUCCGUAGCAUAGUGGUAGUGCGUUCGCUUCGUAAGCGAAAGGUCGCGAGUUCGAACCUCGCCGGGAGCUCCA
>Thr2_CGU
GCUUCCGUAGCAUAGUGGUAGUGCGUUCGCUUCGUAAGCGAAAGGUCGCGAGUUCGAUCCUCGCCGGGAGCUCCA
>Thr3_CGU
GCUUCCAUAGCAUAGUGGUAGUGCGUUCGCUUCGUAAGCGAAAGGUCGCGAGUUCGAUCCUCGCUGGGAGCUCCA
>Thr1_UGU
GCCCCUAUAGCUCAGUGGUAGAGCGUCAGUCUUGUAAACUGAAGGUCUGUAGUUCGAUCCUGCAUGGGGGCACCA
>Thr2_UGU
GCCCCUAUAGCUCAGUGGUAGAGCGUCAGUCUUGUAAACUGAAGGUCCGUAGUUCGAUCCUGCGUGGGGGCACCA
>Thr3_UGU
GCCCCUAUAGCUCAGUGGUAGAGCAUCAGUCUUGUAAACUGAAGGUCUGUAGUUUGAUCCUGCAUGGGGGCACCA
>Thr4_UGU
GCCCUUAUAGCUCAGUGGUAGAGCGUCAGUCUUGUAAACUGAAGGUCCGUAGUUCGAUCCUGCGUGAGGGCACCA
>Trp1_CCA
GGAUCCGUGGCGCAAUGGUAGCGCGUCUGACUCCAGAUCAGAAGGUUGCGUGUUCGAUUCACGUCGGGUUCACCA
>Trp2_CCA
AGAUCUGUGGUGCAAUGGUAGUGCAUCUGACUCCAGAUCAGAAGGUUGCAUGUUUGAUCCAUGUCGGGUUCACCA
>Trp3_CCA
GCGCUCUUAGUUCAGUUCGAUAGAACUGGGGUCUCCAAAACCCGAUGUCGUAGGUUCAAAUCCUGCAGAGCAUGCCA
>Tyr_AUA
GGGUCGAUGCCCAAGCGGUUAAUGGGGACGGACUAUAAAUUCGUUGAUGAUAUGUCUACGCUGGUUCAAAUCCAGCUCGACCCACCA
>Tyr1_GUA
CCGACCUUAGCUCAGUUGGUAGAGCGGAGGACUGUAGAUCCUUAGGUCGCUGGUUCGAAUCCGGCAGGUCGGACCA
>Tyr2_GUA
CCGACCUUAGCUCAGUUGGUAGAGCGGAGGACUGUAGAUUCUUAGGUCGUUGGUUCGAAUCCGGCAGGCCGGACCA
>Tyr3_GUA
GGAGAAAUAGCUCAGUUGGUUAGAGUGCUGGUCUGUAAUGCUAGAAGUCGCGGGUUCGAACCCCAUUUUCCCCACCA
>Undet_NNN
GCCCGUCUAGCUCAGUUGGUAGAGCGCAAGGCUCUUUAACCUUUGCGGUCGUGGGUUUGAGCCCCGCGGUGGGCGCCA
>Val1_AAC
GGUGUCGUGGUGUGGUUGGUUAUCACGUCAAUCUAACACGUUGAAGGUCUCCGGUUCGAGUCCGGGCGACGCCACCA
>Val2_AAC
GGUGUCGUGGUGUAGUUGGUUAUCACGUCAGUCUAACACACUGAAGGUCUCCGGUUCGAGUCCGGGCGACGCCACCA
>Val3_AAC
AGGGAUAUAACUCAGUGGUAGAGUGUCACCUUAACGUGGUGGAAGUCAUCAGUUCAAGCCUGAUUAUCCCUACCA
>Val4_AAC
AGGGAUAUAACUCAAUGGUAGAGUGUCACAUUAACAUGGUGAAAGUCAUCAGUUCGAGCCUGAUUAUCCCUACCA
>Val1_CAC
GUCUGGGUGGUGUAGUUGGUCAUCACGCUAGUCUCACACACUAGAGGUCCCCGGUUCGAACCCGGGCUCAGACACCA
>Val2_CAC
GUCUGGGUGGUGUAGUUGGUUAUCACGCUAGUCUCACACACUAGAGGUCCCCGGUUCGAACCCGGGCUCAGACACCA
>Val1_UAC
GAUGCUGUGGUGUAGUGGUUAUCACGUUAGUCUUACACGCUAAAGGUCCCCAGUUCGAUCCUGGGCAGCAUCACCA
>Val2_UAC
GGUGCUGUGGUGUAGUCGGUCAUCACGUCAGUCUUACACACUGAAGGUCCCCAGUUCGAACCUGGGCAGCACCACCA
>Val3_UAC
GUUGCUGUGGUGUAGUGGUUAUCACGUUAGUCUUACACACUAAAGGUCCCCAGUUCGAUCCUGGGCAGCAACACCA
