# Supplementary material for: A Preliminary Survey of Transfer RNA Modifications and Modifying Enzymes of the Tropical Plant Cocos nucifera L
Source: Genes (Basel). 2023 Jun 18;14(6):1287. doi: 10.3390/genes14061287 (PMC10298058; doi:10.3390/genes14061287)
Supplement: Supplementary file 1 [file genes-14-01287-s001.zip › Cocos_nucifera_mitochondrion_tRNAs.fasta]

>Arg_ACG
GGGUGGGGCCUGUAGCUCAGAGGAUUAGAGCACGUGGCUACGAACCACGGUGUCGGGGGUUCGAAUCCCUCCUCGCCCACCA
>Asn_GUU
UCCUCAGUAGCUCAGUGGUAGAGCGGUCGGCUGUUAACUGACUGGUCGUAGGUUCGAAUCCUACUUGGGGAGCCA
>Asp_GUC
GGGGAAAUAGCUCAGUUGGUUAGAGUGCUGGUCUGUCACGCCAGAAGUCGCGGGUUCGAACCCCGUUUUCCCCGCCA
>Cys_GCA
GGCGGCAUGGCCAAGUGGUAAGGCGGGGGACUGCAAAUCCUUUAUCCCCAGUUCAAAUCCGGGUGUCGCCUCCA
>Cys2_GCA
GGAACCGUAGCCAAGUGGCUAAGGCAGAAGUCUGCAAAACUUCUAUUCGUCGGUUCGAAUCCGACCGGUUCCUCCA
>Gln_UUG
UGGAGUAUAGCCAAGUGGUAAGGCAUCGGUUUUUGGUACCGGCAUGCAAAGGUUCGAAUCCUUUUACUCCAGCCA
>Glu_UUC
GUCCCUUUCGUCCAGUGGUUAGGACAUCGUCUUUUCAUGUCGAAGACACGGGUUCGAUUCCCGUAAGGGAUACCA
>Gly_GCC
GCGGAUAUGGUUGAAUGGUAAAAUUUCUCUUUGCCAAGGAGAAGAUGCGGGUUCGAUCCCCGCUAUCCGCCCCA
>His_GUG
GCGGAUGUAGCCAAGUGGAUCAAGGCAGUGGAUUGUGAAUCCACCACGCGCGGGUUCAAUCCCCGUCGUUCGCCCCA
>Lys_UUU
GGGUGUAUAGCUCAGUUGGUAGAGCAUUGGGCUUUUAACCUAAUGGUCGCAGGUUCAAGUCCUGCUAUACCCACCA
>Met_CAU
GGGCUUAUAGUUUAAUUGGUUGAAACGUACCGCUCAUAACGGUGAUAUUGUAGGUUCGAGCCCUACUAAGCCCACCA
>Met2_CAU
CGCGGAGUAGAGCAGUUUGGUAGCUCGCAAGGCUCAUAACCUUGAGGUCACGGGUUCAAAUCCUGUCUCCGCAACCA
>Met3_CAU
ACCUACUUGACUCAGCGGUUAGAGUAUCGCUUUCAUACGGCGAGAGUCAUUGGUUCAAAUCCAAUAGUAGGUACCA
>Met4_CAU
GGGCUUAUAGUUUAAUUGGUUGAAACGUACCGCUCAUAACGGUGAUAUUGUAGGUUCGAGCCCUACUAAGCCUACCA
>Met5_CAU
AGCGGGGUAGAGGAAUUGGUCGACUCAUCAGGCUCAUGACCUGAAGACUGCAGGUUCGAAUCCUGUCCCCGCCUCCA
>Phe_GAA
GUUCAGGUAGCUCAGCAGGUUAGAGCAAAGGACUGAAAAUCCUUGUGUCAGUGGUUCGAAUCCACUUCUAAGCGCCA
>Phe2_GAA
GUCGGGAUAGCUCAGUUGGUAGAGCAGAGGACUGAAAAUCCUCGUGUCACCAGUUCAAAUCUGGUUCCUGACACCA
>Pro_UGG
CGAGGUGUAGCGCAGUCUGGUCAGCGCAUCUGUUUUGGGUACAGAGGGCCAUAGGUUCGAAUCCUGUCACCUUGACCA
>Pro2_UGG
AGGGAUGUAGCGCAGCUUGGUAGCGCGUUUGUUUUGGGUACAAAAUGUCACGGGUUCAAAUCCUGUCAUCCCUACCA
>Ser_GCU
GGAGGUAUGGCUGAGUGGCUUAAGGCAUUGGUUUGCUAAAUCGACAUACAAGAAGAUUGUAUCAUGGGUUCGAAUCCCAUUUCCUCCGCCA
>Ser_UGA
GGAGAGAUGGCCGAGUGGUUGAUAGCUCCGGUCUUGAAAACCGGUAUAGUUCUGAACAACGAACUAUCGAGGGUUCGAAUCCCUCUCUCUCCUCCA
>Ser2_UGA
GGAUGGAUGUCUGAGCGGUUGAAAGAGUCGGUCUUGAAAACCGAAGUAUUGAUAGGAAUACCGGGGGUUCGAAUCCCUCUCCAUCCGCCA
>Thr_UGU
GCCCGCUUAGCUCAGAGGUUAGAGCAUCGCAUUUGUAAUGCGAUGGUCAUCGGUUCGAUUCCGAUAGCUGGCUCCA
>Trp_CCA
GCGCUCUUAGUUCAGUUCGGUAGAACGCGGGUCUCCAAAACCCGAUGUCGUAGGUUCAAAUCCUGCAGAGCGUGCCA
